# Supplementary material for: Male rats emit aversive 44-kHz ultrasonic vocalizations during prolonged Pavlovian fear conditioning
Source: eLife. 2024 Dec 10;12:RP88810. doi: 10.7554/eLife.88810 (PMC11630816; doi:10.7554/eLife.88810)
Supplement: Figure 2—source data 1. — Ultrasonic vocalization emitted during fear conditioning training session. Sound transformed to audible frequency using ‘change pitch’ function in Audacity 2.4.2 (Muse Group, Cyprus). [file elife-88810-fig2-data1.zip]

Archive with 1 entries (1 files):
- OlszynskiPolowy_Suppl Audio1.wav
